# Supplementary material for: Essential Oil from Glossogyne tenuifolia Inhibits Lipopolysaccharide-Induced Inflammation-Associated Genes in Macro-Phage Cells via Suppression of NF-κB Signaling Pathway
Source: Plants (Basel). 2023 Mar 9;12(6):1241. doi: 10.3390/plants12061241 (PMC10054403; doi:10.3390/plants12061241)
Supplement: Supplementary file 1 [file plants-12-01241-s001.zip]

Archive with 1 entries (1 files):
- plants-2250458-supplementary.pdf
